# Supplementary material for: A Germline-Encoded Structural Arginine Trap Underlies the Anti-DNA Reactivity of a Murine V Gene Segment
Source: Int J Mol Sci. 2021 Apr 26;22(9):4541. doi: 10.3390/ijms22094541 (PMC8123574; doi:10.3390/ijms22094541)
Supplement: Supplementary file 1 [file ijms-22-04541-s001.zip]

Archive with 1 entries (1 files):
- ijms-1136630-supplementary.pdf
